# Supplementary material for: Endurance Exercise Attenuates Established Progressive Experimental Autoimmune Encephalomyelitis and Is Associated with an Amelioration of Innate Immune Responses in NOD Mice
Source: Int J Mol Sci. 2023 Oct 31;24(21):15798. doi: 10.3390/ijms242115798 (PMC10648469; doi:10.3390/ijms242115798)
Supplement: Supplementary file 1 [file ijms-24-15798-s001.zip]

Archive with 11 entries (10 files):
- Figure S1.pdf
- Figure S2.pdf
- Supplementary Figure S1 NOD EAE Paper.tiff
- Supplementary Figure S2 NOD EAE Paper.tiff
- Table S1.pdf
- __MACOSX/
- __MACOSX/._Figure S1.docx
- __MACOSX/._Figure S2.docx
- __MACOSX/._Supplementary Figure 1 NOD EAE Paper.tiff
- __MACOSX/._Supplementary Figure 2 NOD EAE Paper.tiff
- __MACOSX/._Table S1.docx
